# Supplementary material for: Chroesthes (Acanthaceae) in Peninsular Malaysia, including a new species from Kelantan and a new record from Terengganu
Source: PhytoKeys. 2021 Mar 12;174:127–46. doi: 10.3897/phytokeys.174.62023 (PMC7979676; doi:10.3897/phytokeys.174.62023)
Supplement: XML Treatment for Chroesthes [file phytokeys.174.62023-treatment1.xml]

<!DOCTYPE tp:taxon-treatment
  PUBLIC "-//TaxonX//DTD Taxonomic Treatment Publishing DTD v0 20100105//EN" "tax-treatment-NSO.dtd">
<tp:taxon-treatment xmlns:tp="http://www.plazi.org/taxpub"><tp:treatment-meta><kwd-group><label>Taxon classification</label><kwd><named-content xmlns:xlink="http://www.w3.org/1999/xlink" content-type="kingdom">Plantae</named-content></kwd><kwd><named-content xmlns:xlink="http://www.w3.org/1999/xlink" content-type="order">Lamiales</named-content></kwd><kwd><named-content xmlns:xlink="http://www.w3.org/1999/xlink" content-type="family">Acanthaceae</named-content></kwd></kwd-group><mixed-citation publication-type="journal"><person-group><name><surname>Yunoh</surname><given-names>Siti-Munirah Mat</given-names></name></person-group><article-title><italic><tp:taxon-name><tp:taxon-name-part taxon-name-part-type="genus" reg="Chroesthes">Chroesthes</tp:taxon-name-part></tp:taxon-name></italic> (<tp:taxon-name><tp:taxon-name-part taxon-name-part-type="family">Acanthaceae</tp:taxon-name-part></tp:taxon-name>) in Peninsular Malaysia, including a new species from Kelantan and a new record from Terengganu</article-title><source>PhytoKeys</source><day>12</day><month>3</month><year>2021</year><volume>174</volume><fpage>127</fpage><lpage>146</lpage><pub-id pub-id-type="doi">10.3897/phytokeys.174.62023</pub-id></mixed-citation></tp:treatment-meta><tp:nomenclature><tp:taxon-name><object-id xmlns:xlink="http://www.w3.org/1999/xlink" content-type="arpha" xlink:type="simple">B3BD018C-4406-5C7B-B32B-964B3AC78F44</object-id>
            <tp:taxon-name-part taxon-name-part-type="genus" reg="Chroesthes">Chroesthes</tp:taxon-name-part>
          </tp:taxon-name><tp:taxon-authority>Benoist</tp:taxon-authority><tp:nomenclature-citation-list><tp:nomenclature-citation><tp:taxon-name>
                <tp:taxon-name-part taxon-name-part-type="genus" reg="Chroesthes"/>
              </tp:taxon-name><comment>Bull. Mus. Natl. Hist. Nat. 33: 107. 1927, in Fl. Gen. I.C. 4: 684. 1935; Hansen, Nordic J. Bot. 3: 209. 1983; Hu, J.C., Deng, Y.F., Daniel, T. &amp; Wood, J.R.I. <tp:taxon-name><tp:taxon-name-part taxon-name-part-type="family">Acanthaceae</tp:taxon-name-part></tp:taxon-name>. In: Wu, Z.Y., Revan, P. &amp; Hong, D.Y. (Eds.) Flora of China 19: 472. 2011. </comment></tp:nomenclature-citation></tp:nomenclature-citation-list></tp:nomenclature><tp:treatment-sec sec-type="description" id="SECID0E4MAC"><title>Description.</title><p>Shrubs; cystoliths present. <bold><italic>Leaves</italic></bold> opposite, petiolate; leaf blade margin entire; subisophyllous or anisophyllous. <bold><italic>Inflorescences</italic></bold> terminal thyrses (the thyrses are branched (then paniculiform) or unbranched (then racemoid); bracts and bracteoles greenish. <bold><italic>Calyx</italic></bold> unequally five-lobed: posterior lobe largest, two lateral lobes smaller than two anterior lobes. <bold><italic>Corolla</italic></bold> tube basally cylindrical, expanded distally into a throat; limb two-lipped, upper lip two-lobed, lower lip three-lobed; lobes quincuncial in bud; four stamens, connate to the corolla, not connate to one another, posterior pair shorter than anterior pair, inserted at the base of the corolla throat; anthers bi-thecous; thecae parallel, inserted at different heights, dorsally pubescent, base of each theca spurred; ovary with two ovules per locule; style basally sparsely pubescent; stigma capitate. <bold><italic>Capsule</italic></bold> stipe absent or barely present; retinacula present. <bold><italic>Seeds</italic></bold> compressed, brownish, shortly pubescent.</p></tp:treatment-sec><tp:treatment-sec sec-type="distribution" id="SECID0EVNAC"><title>Distribution.</title><p>China, Laos, Malaysia, Myanmar, Thailand, Vietnam. Three species in Malaysia.</p></tp:treatment-sec><tp:treatment-sec sec-type="ecology" id="SECID0E1NAC"><title>Ecology.</title><p>Lowland dipterocarp forest to upper hill dipterocarp forest.</p></tp:treatment-sec></tp:taxon-treatment>
