# Supplementary material for: Chroesthes (Acanthaceae) in Peninsular Malaysia, including a new species from Kelantan and a new record from Terengganu
Source: PhytoKeys. 2021 Mar 12;174:127–46. doi: 10.3897/phytokeys.174.62023 (PMC7979676; doi:10.3897/phytokeys.174.62023)
Supplement: XML Treatment for Chroesthes faizaltahiriana [file phytokeys.174.62023-treatment2.xml]

<!DOCTYPE tp:taxon-treatment
  PUBLIC "-//TaxonX//DTD Taxonomic Treatment Publishing DTD v0 20100105//EN" "tax-treatment-NSO.dtd">
<tp:taxon-treatment xmlns:tp="http://www.plazi.org/taxpub"><tp:treatment-meta><kwd-group><label>Taxon classification</label><kwd><named-content xmlns:xlink="http://www.w3.org/1999/xlink" content-type="kingdom">Plantae</named-content></kwd><kwd><named-content xmlns:xlink="http://www.w3.org/1999/xlink" content-type="order">Lamiales</named-content></kwd><kwd><named-content xmlns:xlink="http://www.w3.org/1999/xlink" content-type="family">Acanthaceae</named-content></kwd></kwd-group><mixed-citation publication-type="journal"><person-group><name><surname>Yunoh</surname><given-names>Siti-Munirah Mat</given-names></name></person-group><article-title><italic><tp:taxon-name><tp:taxon-name-part taxon-name-part-type="genus" reg="Chroesthes">Chroesthes</tp:taxon-name-part></tp:taxon-name></italic> (<tp:taxon-name><tp:taxon-name-part taxon-name-part-type="family">Acanthaceae</tp:taxon-name-part></tp:taxon-name>) in Peninsular Malaysia, including a new species from Kelantan and a new record from Terengganu</article-title><source>PhytoKeys</source><day>12</day><month>3</month><year>2021</year><volume>174</volume><fpage>127</fpage><lpage>146</lpage><pub-id pub-id-type="doi">10.3897/phytokeys.174.62023</pub-id></mixed-citation></tp:treatment-meta><tp:nomenclature><tp:taxon-name><object-id xmlns:xlink="http://www.w3.org/1999/xlink" content-type="arpha" xlink:type="simple">975DDF77-A388-59E4-9FB3-EBD5CE8F804D</object-id>
            <tp:taxon-name-part taxon-name-part-type="genus" reg="Chroesthes">Chroesthes</tp:taxon-name-part>
            <tp:taxon-name-part taxon-name-part-type="species" reg="faizaltahiriana">faizaltahiriana</tp:taxon-name-part>
            <object-id xmlns:xlink="http://www.w3.org/1999/xlink" content-type="ipni" xlink:type="simple">urn:lsid:ipni.org:names:77215721-1</object-id>
          </tp:taxon-name><tp:taxon-authority>Siti-Munirah</tp:taxon-authority><tp:taxon-status xmlns:xlink="http://www.w3.org/1999/xlink" xlink:type="simple">sp. nov.</tp:taxon-status><xref ref-type="fig" rid="F2">Figs 1</xref><xref ref-type="fig" rid="F3">, 2</xref><xref ref-type="fig" rid="F4">, 3</xref></tp:nomenclature><tp:treatment-sec sec-type="diagnosis" id="SECID0EDEAE"><title>Diagnosis.</title><p><italic><tp:taxon-name><tp:taxon-name-part taxon-name-part-type="genus" reg="Chroesthes">Chroesthes</tp:taxon-name-part> <tp:taxon-name-part taxon-name-part-type="species" reg="faizaltahiriana">faizaltahiriana</tp:taxon-name-part></tp:taxon-name></italic> most closely resembles <italic><tp:taxon-name><tp:taxon-name-part taxon-name-part-type="genus" reg="Chroesthes">C.</tp:taxon-name-part> <tp:taxon-name-part taxon-name-part-type="species" reg="longifolia">longifolia</tp:taxon-name-part></tp:taxon-name></italic>; however, it differs in its inflorescence type, the presence of a terminal raceme not branching (vs. terminal raceme branching) and posterior lobe size ratio 1:4 (vs. 1:2) and corolla length 4.5–5.5 cm (vs. 2–3 cm) and in the corolla tube and lobes being entirely bright yellow to dark orange (vs. entirely dark purple, purplish-red or occasionally white externally) and other significant characters (see Table <xref ref-type="table" rid="T1">1</xref>).</p><table-wrap id="T1" position="float" orientation="portrait"><label>Table 1.</label><caption><p>Morphological comparison between <italic><tp:taxon-name><tp:taxon-name-part taxon-name-part-type="genus" reg="Chroesthes">Chroesthes</tp:taxon-name-part> <tp:taxon-name-part taxon-name-part-type="species" reg="faizaltahiriana">faizaltahiriana</tp:taxon-name-part></tp:taxon-name></italic> and <italic><tp:taxon-name><tp:taxon-name-part taxon-name-part-type="genus" reg="Chroesthes">C.</tp:taxon-name-part> <tp:taxon-name-part taxon-name-part-type="species" reg="longifolia">longifolia</tp:taxon-name-part></tp:taxon-name></italic>.</p></caption><table id="TID0EHBAG" rules="all"><tbody><tr><th rowspan="1" colspan="1">Character</th><th rowspan="1" colspan="1">
                    <italic><tp:taxon-name><tp:taxon-name-part taxon-name-part-type="genus" reg="Chroesthes">C.</tp:taxon-name-part> <tp:taxon-name-part taxon-name-part-type="species" reg="faizaltahiriana">faizaltahiriana</tp:taxon-name-part></tp:taxon-name></italic>
                  </th><th rowspan="1" colspan="1">
                    <italic><tp:taxon-name><tp:taxon-name-part taxon-name-part-type="genus" reg="Chroesthes">C.</tp:taxon-name-part> <tp:taxon-name-part taxon-name-part-type="species" reg="longifolia">longifolia</tp:taxon-name-part></tp:taxon-name></italic>
                  </th></tr><tr><td rowspan="1" colspan="3">Habit</td></tr><tr><td rowspan="1" colspan="1"><italic>Height</italic> (m)</td><td rowspan="1" colspan="1">0.7–1</td><td rowspan="1" colspan="1">1–2.5</td></tr><tr><td rowspan="1" colspan="1">
                    <italic>Stem</italic>
                  </td><td rowspan="1" colspan="1">Unbranched</td><td rowspan="1" colspan="1">Branching</td></tr><tr><td rowspan="1" colspan="3">Inflorescence</td></tr><tr><td rowspan="1" colspan="1">
                    <italic>Type</italic>
                  </td><td rowspan="1" colspan="1">Terminal raceme not branching (single)</td><td rowspan="1" colspan="1">Terminal raceme always branching (always two)</td></tr><tr><td rowspan="1" colspan="1"><italic>Length</italic> (cm)</td><td rowspan="1" colspan="1">8–13</td><td rowspan="1" colspan="1">up to 25</td></tr><tr><td rowspan="1" colspan="3">Flowers</td></tr><tr><td rowspan="1" colspan="1"><italic>Bract</italic> (mm)</td><td rowspan="1" colspan="1">20–30 × 2–5</td><td rowspan="1" colspan="1">15–20 × 4.5–6</td></tr><tr><td rowspan="1" colspan="1">
                    <italic>Shape</italic>
                  </td><td rowspan="1" colspan="1">Narrowly lanceolate</td><td rowspan="1" colspan="1">Lanceolate</td></tr><tr><td rowspan="1" colspan="1"><italic>Bracteoles</italic> (mm)</td><td rowspan="1" colspan="1">10–15 × 1–2</td><td rowspan="1" colspan="1">10 × 3</td></tr><tr><td rowspan="1" colspan="1"><italic>Calyx length</italic> (cm)</td><td rowspan="1" colspan="1">2–3</td><td rowspan="1" colspan="1">1.6–1.8</td></tr><tr><td rowspan="1" colspan="1"><italic>Posterior lobe</italic> (mm)</td><td rowspan="1" colspan="1">30 × 7</td><td rowspan="1" colspan="1">18 × 8–9</td></tr><tr><td rowspan="1" colspan="1"><italic>Anterior lobe</italic> (mm)</td><td rowspan="1" colspan="1">22 × 2–2.5</td><td rowspan="1" colspan="1">16 × 5–6</td></tr><tr><td rowspan="1" colspan="1"><italic>Lateral lobe</italic> (mm)</td><td rowspan="1" colspan="1">20 × 1</td><td rowspan="1" colspan="1">10–12 × 0.5</td></tr><tr><td rowspan="1" colspan="1">
                    <italic>Calyx colour</italic>
                  </td><td rowspan="1" colspan="1">Completely always greenish</td><td rowspan="1" colspan="1">Green or green to purplish (especially purplish at apex)</td></tr><tr><td rowspan="1" colspan="1"><italic>Total corolla length</italic> (cm)</td><td rowspan="1" colspan="1">4.5–5.5</td><td rowspan="1" colspan="1">2–3</td></tr><tr><td rowspan="1" colspan="1">
                    <italic>Corolla colour</italic>
                  </td><td rowspan="1" colspan="1">Entirely yellow to dark orange: pale yellow externally, bright orangish-yellow with darker spots internally</td><td rowspan="1" colspan="1">Entirely dark purple to purplish-red or sometimes white externally</td></tr><tr><td rowspan="1" colspan="3">Filament length (cm)</td></tr><tr><td rowspan="1" colspan="1">
                    <italic>Longer pair</italic>
                  </td><td rowspan="1" colspan="1">1.5</td><td rowspan="1" colspan="1">1</td></tr><tr><td rowspan="1" colspan="1">
                    <italic>Shorter pair</italic>
                  </td><td rowspan="1" colspan="1">1.2</td><td rowspan="1" colspan="1">0.8</td></tr></tbody></table></table-wrap><fig id="F2" position="float" orientation="portrait"><object-id xmlns:xlink="http://www.w3.org/1999/xlink" content-type="doi" xlink:type="simple">10.3897/phytokeys.174.62023.figure1</object-id><object-id xmlns:xlink="http://www.w3.org/1999/xlink" content-type="arpha" xlink:type="simple">B908F960-761C-55BB-A97D-8310842B6CFB</object-id><label>Figure 1.</label><caption><p><italic><tp:taxon-name><tp:taxon-name-part taxon-name-part-type="genus" reg="Chroesthes">Chroesthes</tp:taxon-name-part> <tp:taxon-name-part taxon-name-part-type="species" reg="faizaltahiriana">faizaltahiriana</tp:taxon-name-part></tp:taxon-name></italic> Siti-Munirah <bold>A</bold> habit of the whole plant <bold>B</bold> inflorescence (front view) <bold>C</bold> inflorescence (side view) <bold>D</bold> flower with bracteoles and calyx <bold>E</bold> perianth lobes (flower from front view) showing the anthers <bold>F</bold> calyx and bracteoles <bold>G</bold> bract <bold>H</bold> bracteoles <bold>I</bold> calyx (a) anterior, (l) lateral, (p) posterior lobes (photo of a dry specimen) <bold>J</bold> corolla (inner view) <bold>K</bold> corolla (outer view) <bold>L</bold> stamens. (All photos by Siti-Munirah MY).</p></caption><graphic xmlns:xlink="http://www.w3.org/1999/xlink" xlink:href="phytokeys-174-127-g001.jpg" position="float" orientation="portrait" xlink:type="simple" id="oo_519513.jpg"><uri content-type="original_file" xlink:type="simple">https://binary.pensoft.net/fig/519513</uri></graphic></fig></tp:treatment-sec><tp:treatment-sec sec-type="material" id="SECID0EYPAE"><title>Type.</title><p>Malaysia. Peninsular Malaysia: Kelantan, Gua Musang Distr., Berangkat <abbrev xmlns:xlink="http://www.w3.org/1999/xlink" xlink:title="Berangkat Forest Reserve" id="ABBRID0E5PAE" xlink:type="simple">FR</abbrev>, ca. 822 m alt., 26 Feb 2020, <italic>Siti-Munirah, FRI 91215</italic> (holotype <abbrev xmlns:xlink="http://www.w3.org/1999/xlink" content-type="institution" xlink:title="Kepong Herbarium" id="ABBRID0EEQAE" xlink:type="simple">KEP</abbrev>!, barcode <abbrev xmlns:xlink="http://www.w3.org/1999/xlink" content-type="institution" xlink:title="Kepong Herbarium" id="ABBRID0EJQAE" xlink:type="simple">KEP</abbrev> 280001).</p></tp:treatment-sec><tp:treatment-sec sec-type="description" id="SECID0EOQAE"><title>Description.</title><p>Shrubs 0.7–1 m high. <bold><italic>Stems</italic></bold> terete, erect, not branched, surface glabrous, diameter ca. 2 mm, swollen at nodes. <bold><italic>Leaves</italic></bold> opposite; petiole 0.2–1 cm long; straight or twisted (makes the leaf arrangement look decussate); leaf blades elliptic, lanceolate to oblanceolate, 4.5–19 × 1.5–5.5 cm, both surfaces glabrous, lateral veins ca. 8–10 on each side of mid-vein, base attenuate to cuneate, margin entire, apex acute to acuminate. <bold><italic>Inflorescence</italic></bold> a terminal raceme (unbranched), up to 13 cm long; flowers secund (one bract at each node being sterile, the other bracts subtending each flower), ca. 10-flowered; glandular-pubescent on most parts; peduncles ca. 1 cm; bracts narrowly lanceolate, 20–30 × 2–5 mm, apex acute, glandular-pubescent, conspicuously 1-nerved; bracteoles narrowly lanceolate, 10–15 × 1–2 mm; pedicel short, ca. 1–2 mm long. <bold><italic>Calyx</italic></bold> 2–3 cm long, posterior lobe lanceolate, 30 × 7 mm, 3–5-nerved, apex acuminate; two anterior lobes, elliptic-lanceolate, 22 × 2–2.5 mm, 1-nerved, apex acuminate; two lateral lobes, linear-lanceolate, 20 × 1 mm, 1-nerved; all glandular-pubescent on both sides; all greenish. <bold><italic>Corolla</italic></bold> bilabiate, orange-yellow, ca. 4.5–5.5 cm long; outer surface pale yellow, glandular-pubescent; inner surface bright orange-yellow to orange with dark orange spots (or stripes), glabrous; tube with cylindrical basal portion ca. 2 cm long, expanded throat ca. 1.5 cm long; upper lip shortly two-lobed (8–9 mm long), lower lip deeply three-lobed (8–10 mm long). Stamens 4, didynamous, included in the throat, inserted at the base of the inflated part of the corolla, longer pair with filaments ca. 1.5 cm long, shorter pair with filaments ca. 1.2 cm long, all filaments with sparse glandular trichomes on the surface; anther thecae ca. 1–2 mm long, basal spur pointed, surface cover with simple trichomes. Pistil whitish-green; ovary ovoid, 1.5–2 mm long, apex pubescent; style ca. 3.2 cm long, pilose below, glabrous above; stigma subcapitate, minutely bilobed. Fruit not known.</p><fig id="F3" position="float" orientation="portrait"><object-id xmlns:xlink="http://www.w3.org/1999/xlink" content-type="doi" xlink:type="simple">10.3897/phytokeys.174.62023.figure2</object-id><object-id xmlns:xlink="http://www.w3.org/1999/xlink" content-type="arpha" xlink:type="simple">B9C3EF29-817D-56EC-8000-7335D40700AD</object-id><label>Figure 2.</label><caption><p><italic><tp:taxon-name><tp:taxon-name-part taxon-name-part-type="genus" reg="Chroesthes">Chroesthes</tp:taxon-name-part> <tp:taxon-name-part taxon-name-part-type="species" reg="faizaltahiriana">faizaltahiriana</tp:taxon-name-part></tp:taxon-name></italic> Siti-Munirah with scale <bold>A</bold> inflorescence <bold>B</bold> one floral unit with calyx and bracteole <bold>C</bold> corolla lobes (All photos by Siti-Munirah MY).</p></caption><graphic xmlns:xlink="http://www.w3.org/1999/xlink" xlink:href="phytokeys-174-127-g002.jpg" position="float" orientation="portrait" xlink:type="simple" id="oo_519514.jpg"><uri content-type="original_file" xlink:type="simple">https://binary.pensoft.net/fig/519514</uri></graphic></fig><fig id="F4" position="float" orientation="portrait"><object-id xmlns:xlink="http://www.w3.org/1999/xlink" content-type="doi" xlink:type="simple">10.3897/phytokeys.174.62023.figure3</object-id><object-id xmlns:xlink="http://www.w3.org/1999/xlink" content-type="arpha" xlink:type="simple">692017F6-E79B-5347-9455-5DB5955EB527</object-id><label>Figure 3.</label><caption><p><italic><tp:taxon-name><tp:taxon-name-part taxon-name-part-type="genus" reg="Chroesthes">Chroesthes</tp:taxon-name-part> <tp:taxon-name-part taxon-name-part-type="species" reg="faizaltahiriana">faizaltahiriana</tp:taxon-name-part></tp:taxon-name></italic> Siti-Munirah <bold>A</bold> habit <bold>B</bold> a flower with bracteoles and calyx front side view <bold>C</bold> perianth lobes (flower from front view) <bold>D</bold> bract <bold>E</bold> bracteole <bold>F</bold> calyx <bold>G</bold> corolla (inner view) showing the stamens and pistil <bold>H</bold> pistil <bold>I</bold> cross-section of the ovary <bold>J</bold> stigma <bold>K1</bold> anthers front view <bold>K2</bold> anthers side view. All from <italic>FRI 91215</italic>, drawn by Mohamad Aidil Noordin).</p></caption><graphic xmlns:xlink="http://www.w3.org/1999/xlink" xlink:href="phytokeys-174-127-g003.jpg" position="float" orientation="portrait" xlink:type="simple" id="oo_519515.jpg"><uri content-type="original_file" xlink:type="simple">https://binary.pensoft.net/fig/519515</uri></graphic></fig></tp:treatment-sec><tp:treatment-sec sec-type="distribution" id="SECID0ETTAE"><title>Distribution.</title><p>Endemic to Peninsular Malaysia, Kelantan. Currently known only from the type collection from Berangkat <abbrev xmlns:xlink="http://www.w3.org/1999/xlink" xlink:title="Berangkat Forest Reserve" id="ABBRID0EZTAE" xlink:type="simple">FR</abbrev>, <named-content xmlns:xlink="http://www.w3.org/1999/xlink" content-type="dwc:verbatimCoordinates" xlink:type="simple"><named-content content-type="geo-json" specific-use="{&#34;type&#34;:&#34;Point&#34;,&#34;coordinates&#34;:[101.924583,5.132083]}" id="NCID0EAUAE" xlink:type="simple">5°07'55.5"N, 101°55'28.5"E</named-content></named-content> (Map <xref ref-type="fig" rid="F1">1</xref>).</p><fig id="F1" position="float" orientation="portrait"><object-id xmlns:xlink="http://www.w3.org/1999/xlink" content-type="doi" xlink:type="simple">10.3897/phytokeys.174.62023.map1</object-id><object-id xmlns:xlink="http://www.w3.org/1999/xlink" content-type="arpha" xlink:type="simple">7F04BF27-8EB5-5580-B456-29B15B002E7A</object-id><label>Map 1.</label><caption><p>Distribution of <italic><tp:taxon-name><tp:taxon-name-part taxon-name-part-type="genus" reg="Chroesthes">Chroesthes</tp:taxon-name-part> <tp:taxon-name-part taxon-name-part-type="species" reg="faizaltahiriana">faizaltahiriana</tp:taxon-name-part></tp:taxon-name></italic> (▲) and <italic><tp:taxon-name><tp:taxon-name-part taxon-name-part-type="genus" reg="Chroesthes">C.</tp:taxon-name-part> <tp:taxon-name-part taxon-name-part-type="species" reg="lanceolata">lanceolata</tp:taxon-name-part></tp:taxon-name></italic> (■) in Peninsular Malaysia.</p></caption><graphic xmlns:xlink="http://www.w3.org/1999/xlink" xlink:href="phytokeys-174-127-g004.jpg" position="float" orientation="portrait" xlink:type="simple" id="oo_519516.jpg"><uri content-type="original_file" xlink:type="simple">https://binary.pensoft.net/fig/519516</uri></graphic></fig></tp:treatment-sec><tp:treatment-sec sec-type="ecology" id="SECID0EMVAE"><title>Ecology.</title><p><italic><tp:taxon-name><tp:taxon-name-part taxon-name-part-type="genus" reg="Chroesthes">Chroesthes</tp:taxon-name-part> <tp:taxon-name-part taxon-name-part-type="species" reg="faizaltahiriana">faizaltahiriana</tp:taxon-name-part></tp:taxon-name></italic> is found in upper hill dipterocarp forests under shade at 822 m elevation. It was found flowering in February in patches of unlogged forest beside a logging road (Fig. <xref ref-type="fig" rid="F5">4</xref>).</p><fig id="F5" position="float" orientation="portrait"><object-id xmlns:xlink="http://www.w3.org/1999/xlink" content-type="doi" xlink:type="simple">10.3897/phytokeys.174.62023.figure4</object-id><object-id xmlns:xlink="http://www.w3.org/1999/xlink" content-type="arpha" xlink:type="simple">20834E80-D0FC-5F50-876A-E6274C277D19</object-id><label>Figure 4.</label><caption><p>Habitat of <italic><tp:taxon-name><tp:taxon-name-part taxon-name-part-type="genus" reg="Chroesthes">Chroesthes</tp:taxon-name-part> <tp:taxon-name-part taxon-name-part-type="species" reg="faizaltahiriana">faizaltahiriana</tp:taxon-name-part></tp:taxon-name></italic> Siti-Munirah <bold>A</bold> plant in its original habitat <bold>B</bold> new logging road beside the population <bold>C</bold> plant found on the bank of an old logging road (white arrow). (All photos by Siti-Munirah MY).</p></caption><graphic xmlns:xlink="http://www.w3.org/1999/xlink" xlink:href="phytokeys-174-127-g005.jpg" position="float" orientation="portrait" xlink:type="simple" id="oo_519517.jpg"><uri content-type="original_file" xlink:type="simple">https://binary.pensoft.net/fig/519517</uri></graphic></fig></tp:treatment-sec><tp:treatment-sec sec-type="etymology" id="SECID0E6WAE"><title>Etymology.</title><p><italic><tp:taxon-name><tp:taxon-name-part taxon-name-part-type="genus" reg="Chroesthes">Chroesthes</tp:taxon-name-part> <tp:taxon-name-part taxon-name-part-type="species" reg="faizaltahiriana">faizaltahiriana</tp:taxon-name-part></tp:taxon-name></italic> is dedicated to Mohd Faizal Mat Tahir (known as Faizal Tahir), the husband of Siti-Munirah for his strong support in many ways towards the author’s botanical work.</p></tp:treatment-sec><tp:treatment-sec sec-type="conservation status" id="SECID0EQXAE"><title>Conservation status.</title><p>Critically Endangered B2 ab(ii,iii). Following the IUCN Red List Categories and Criteria (<xref ref-type="bibr" rid="B8">IUCN 2019</xref>), this species is assessed as critically endangered because it is only known from one locality and AOO is less than 10 km<sup>2</sup>. Furthermore, about eight individuals were observed (all at the flowering stage). The collection locality is within the forest reserve, in an area of disturbed forest near a logging road at an elevation of 822 m. The status of the population is uncertain because the active selective logging activity within the forest reserve is ongoing. It is certainly not within a Totally Protected Area. During the 3-day visit to Berangkat <abbrev xmlns:xlink="http://www.w3.org/1999/xlink" xlink:title="Berangkat Forest Reserve" id="ABBRID0E3XAE" xlink:type="simple">FR</abbrev>, no other populations of <italic><tp:taxon-name><tp:taxon-name-part taxon-name-part-type="genus" reg="Chroesthes">C.</tp:taxon-name-part> <tp:taxon-name-part taxon-name-part-type="species" reg="faizaltahiriana">faizaltahiriana</tp:taxon-name-part></tp:taxon-name></italic> were found. A further survey is needed to obtain more information that could estimate and determine the population size of this species.</p></tp:treatment-sec><tp:treatment-sec sec-type="notes" id="SECID0ELYAE"><title>Notes.</title><p>Based on the general morphology of this plant, <italic><tp:taxon-name><tp:taxon-name-part taxon-name-part-type="genus" reg="Chroesthes">C.</tp:taxon-name-part> <tp:taxon-name-part taxon-name-part-type="species" reg="faizaltahiriana">faizaltahiriana</tp:taxon-name-part></tp:taxon-name></italic> is close to <italic><tp:taxon-name><tp:taxon-name-part taxon-name-part-type="genus" reg="Chroesthes">C.</tp:taxon-name-part> <tp:taxon-name-part taxon-name-part-type="species" reg="longifolia">longifolia</tp:taxon-name-part></tp:taxon-name></italic>, which was previously the only known species of <italic><tp:taxon-name><tp:taxon-name-part taxon-name-part-type="genus" reg="Chroesthes">Chroesthes</tp:taxon-name-part></tp:taxon-name></italic> in Peninsular Malaysia. However, a detailed comparison has shown that its inflorescence type is entirely different (Fig. <xref ref-type="fig" rid="F6">5</xref>, Table <xref ref-type="table" rid="T1">1</xref>). Additionally, its phytogeography is also different when compared to <italic><tp:taxon-name><tp:taxon-name-part taxon-name-part-type="genus" reg="Chroesthes">C.</tp:taxon-name-part> <tp:taxon-name-part taxon-name-part-type="species" reg="faizaltahiriana">faizaltahiriana</tp:taxon-name-part></tp:taxon-name></italic>, which is endemic to Gunung Berangkat (Kelantan) in upper hill dipterocarp forest (822 m a.s.l.), while <italic><tp:taxon-name><tp:taxon-name-part taxon-name-part-type="genus" reg="Chroesthes">C.</tp:taxon-name-part> <tp:taxon-name-part taxon-name-part-type="species" reg="longifolia">longifolia</tp:taxon-name-part></tp:taxon-name></italic> is a widely distributed species inhabiting lowland dipterocarp forest. Based on herbarium specimen collections of <italic><tp:taxon-name><tp:taxon-name-part taxon-name-part-type="genus" reg="Chroesthes">C.</tp:taxon-name-part> <tp:taxon-name-part taxon-name-part-type="species" reg="longifolia">longifolia</tp:taxon-name-part></tp:taxon-name></italic> at Kepong Herbarium (<abbrev xmlns:xlink="http://www.w3.org/1999/xlink" content-type="institution" xlink:title="Kepong Herbarium" id="ABBRID0EX1AE" xlink:type="simple">KEP</abbrev>) and the Singapore Herbarium (<named-content xmlns:xlink="http://www.w3.org/1999/xlink" content-type="dwc:institutional_code" xlink:type="simple">SING</named-content>), it has been recorded in Kedah, Perak, Kelantan, Terengganu, Pahang, Selangor, Negeri Sembilan, Melaka and Johor. <italic><tp:taxon-name><tp:taxon-name-part taxon-name-part-type="genus" reg="Chroesthes">C.</tp:taxon-name-part> <tp:taxon-name-part taxon-name-part-type="species" reg="faizaltahiriana">faizaltahiriana</tp:taxon-name-part></tp:taxon-name></italic> is a distinctive species amongst <italic><tp:taxon-name><tp:taxon-name-part taxon-name-part-type="genus" reg="Chroesthes">Chroesthes</tp:taxon-name-part></tp:taxon-name></italic> due to its flower colour. It is the only <italic><tp:taxon-name><tp:taxon-name-part taxon-name-part-type="genus" reg="Chroesthes">Chroesthes</tp:taxon-name-part></tp:taxon-name></italic> species with bright orange flowers internally. The flowers of <italic><tp:taxon-name><tp:taxon-name-part taxon-name-part-type="genus" reg="Chroesthes">C.</tp:taxon-name-part> <tp:taxon-name-part taxon-name-part-type="species" reg="longifolia">longifolia</tp:taxon-name-part></tp:taxon-name></italic> are entirely dark purple to deep purplish-red (occasionally white externally), while the flowers of <italic><tp:taxon-name><tp:taxon-name-part taxon-name-part-type="genus" reg="Chroesthes">C.</tp:taxon-name-part> <tp:taxon-name-part taxon-name-part-type="species" reg="lanceolata">lanceolata</tp:taxon-name-part></tp:taxon-name></italic> are white, spotted pink to purple and those of <italic><tp:taxon-name><tp:taxon-name-part taxon-name-part-type="genus" reg="Chroesthes">C.</tp:taxon-name-part> <tp:taxon-name-part taxon-name-part-type="species" reg="bracteata">bracteata</tp:taxon-name-part></tp:taxon-name></italic> are reported as pale pink, spotted with red.</p><fig id="F6" position="float" orientation="portrait"><object-id xmlns:xlink="http://www.w3.org/1999/xlink" content-type="doi" xlink:type="simple">10.3897/phytokeys.174.62023.figure5</object-id><object-id xmlns:xlink="http://www.w3.org/1999/xlink" content-type="arpha" xlink:type="simple">BF3B5C04-2301-5270-B55F-E232BD4D3836</object-id><label>Figure 5.</label><caption><p>Inflorescence of <italic><tp:taxon-name><tp:taxon-name-part taxon-name-part-type="genus" reg="Chroesthes">Chroesthes</tp:taxon-name-part> <tp:taxon-name-part taxon-name-part-type="species" reg="longifolia">longifolia</tp:taxon-name-part></tp:taxon-name></italic> from four localities <bold>A, A1</bold> Pasoh <abbrev xmlns:xlink="http://www.w3.org/1999/xlink" xlink:title="Berangkat Forest Reserve" id="ABBRID0ET4AE" xlink:type="simple">FR</abbrev> (Negeri Sembilan) <bold>B, B1</bold> Tembat <abbrev xmlns:xlink="http://www.w3.org/1999/xlink" xlink:title="Berangkat Forest Reserve" id="ABBRID0EZ4AE" xlink:type="simple">FR</abbrev> (Terengganu) <bold>C, C1</bold> Nerus <abbrev xmlns:xlink="http://www.w3.org/1999/xlink" xlink:title="Berangkat Forest Reserve" id="ABBRID0E64AE" xlink:type="simple">FR</abbrev> (Terengganu) <bold>D, D1</bold> Gn. Aais <abbrev xmlns:xlink="http://www.w3.org/1999/xlink" xlink:title="Berangkat Forest Reserve" id="ABBRID0EF5AE" xlink:type="simple">FR</abbrev> (Pahang). (Photos: <bold>A, A1</bold> Yao TL <bold>B, B1</bold> Siti-Munirah MY <bold>C, C1</bold> Imin K <bold>D, D1</bold> Sam YY).</p></caption><graphic xmlns:xlink="http://www.w3.org/1999/xlink" xlink:href="phytokeys-174-127-g006.jpg" position="float" orientation="portrait" xlink:type="simple" id="oo_519518.jpg"><uri content-type="original_file" xlink:type="simple">https://binary.pensoft.net/fig/519518</uri></graphic></fig></tp:treatment-sec><ref-list><ref id="B8"><mixed-citation xmlns:xlink="http://www.w3.org/1999/xlink" xlink:type="simple"><institution xlink:type="simple">IUCN</institution> (<year>2019</year>) Guidelines for Using the IUCN Red List Categories and Criteria. Version 14. Prepared by Standards and Petitions Committee. <ext-link xlink:type="simple" ext-link-type="uri" xlink:href="http://www.iucnredlist.org/documents/RedListGuidelines.pdf">http://www.iucnredlist.org/documents/RedListGuidelines.pdf</ext-link></mixed-citation></ref></ref-list></tp:taxon-treatment>
