# Supplementary material for: Chroesthes (Acanthaceae) in Peninsular Malaysia, including a new species from Kelantan and a new record from Terengganu
Source: PhytoKeys. 2021 Mar 12;174:127–46. doi: 10.3897/phytokeys.174.62023 (PMC7979676; doi:10.3897/phytokeys.174.62023)
Supplement: XML Treatment for Chroesthes lanceolata [file phytokeys.174.62023-treatment3.xml]

<!DOCTYPE tp:taxon-treatment
  PUBLIC "-//TaxonX//DTD Taxonomic Treatment Publishing DTD v0 20100105//EN" "tax-treatment-NSO.dtd">
<tp:taxon-treatment xmlns:tp="http://www.plazi.org/taxpub"><tp:treatment-meta><kwd-group><label>Taxon classification</label><kwd><named-content xmlns:xlink="http://www.w3.org/1999/xlink" content-type="kingdom">Plantae</named-content></kwd><kwd><named-content xmlns:xlink="http://www.w3.org/1999/xlink" content-type="order">Lamiales</named-content></kwd><kwd><named-content xmlns:xlink="http://www.w3.org/1999/xlink" content-type="family">Acanthaceae</named-content></kwd></kwd-group><mixed-citation publication-type="journal"><person-group><name><surname>Yunoh</surname><given-names>Siti-Munirah Mat</given-names></name></person-group><article-title><italic><tp:taxon-name><tp:taxon-name-part taxon-name-part-type="genus" reg="Chroesthes">Chroesthes</tp:taxon-name-part></tp:taxon-name></italic> (<tp:taxon-name><tp:taxon-name-part taxon-name-part-type="family">Acanthaceae</tp:taxon-name-part></tp:taxon-name>) in Peninsular Malaysia, including a new species from Kelantan and a new record from Terengganu</article-title><source>PhytoKeys</source><day>12</day><month>3</month><year>2021</year><volume>174</volume><fpage>127</fpage><lpage>146</lpage><pub-id pub-id-type="doi">10.3897/phytokeys.174.62023</pub-id></mixed-citation></tp:treatment-meta><tp:nomenclature><tp:taxon-name><object-id xmlns:xlink="http://www.w3.org/1999/xlink" content-type="arpha" xlink:type="simple">4EDCAE03-1A63-5C62-AC1F-EDB6149BC2EF</object-id>
            <tp:taxon-name-part taxon-name-part-type="genus" reg="Chroesthes">Chroesthes</tp:taxon-name-part>
            <tp:taxon-name-part taxon-name-part-type="species" reg="lanceolata">lanceolata</tp:taxon-name-part>
          </tp:taxon-name><tp:taxon-authority>(T. Anderson) B. Hansen</tp:taxon-authority><xref ref-type="fig" rid="F7">Fig. 6</xref><tp:nomenclature-citation-list><tp:nomenclature-citation><tp:taxon-name>
                <tp:taxon-name-part taxon-name-part-type="genus" reg="Chroesthes">Chroesthes</tp:taxon-name-part> <tp:taxon-name-part taxon-name-part-type="species" reg="lanceolata">lanceolata</tp:taxon-name-part></tp:taxon-name><comment>(T. Anderson) B. Hansen, Nordic J. Bot. 3: 209. 1983; Hu, J.C., Deng, Y.F., Daniel, T. &amp; Wood, J.R.I. <tp:taxon-name><tp:taxon-name-part taxon-name-part-type="family">Acanthaceae</tp:taxon-name-part></tp:taxon-name>. In: Wu, Z.Y., Revan, P. &amp; Hong, D.Y. (Eds.) Flora of China 19: 472. 2011. Basionym: <tp:taxon-name><tp:taxon-name-part taxon-name-part-type="genus" reg="Asystasia">Asystasia</tp:taxon-name-part> <tp:taxon-name-part taxon-name-part-type="species" reg="lanceolata">lanceolata</tp:taxon-name-part></tp:taxon-name> T. And., J. Linn. Soc., Bot. 9: 524. 1867. <italic>Type</italic>: Myanmar, Pegu, Thaungyin, <italic>Brandis s.n.</italic> (holotype CAL).</comment></tp:nomenclature-citation></tp:nomenclature-citation-list></tp:nomenclature><tp:treatment-sec sec-type="description" id="SECID0EABAG"><title>Description.</title><p>Shrubs 0.5–3 m tall, anisophyllous. <bold><italic>Stems</italic></bold> terete, slender, rarely branched, glabrous. <bold><italic>Leaves</italic></bold> petiole 1–2.5 cm; leaf blade elliptic to oblanceolate to lanceolate, 10–16 × 3–7 cm, both surfaces glabrous, secondary veins 6–9 on each side of mid-vein, base cuneate, margin entire or sub-sinuate, apex acuminate. <bold><italic>Inflorescence</italic></bold> thyrses 3–7 cm; cymes sessile, 1–3-flowered; peduncles ca.2 cm; bracts elliptic to broadly lanceolate, 3–9 × 1–3 mm, apex acute, glandular-pubescent; bracteoles narrowly elliptic to broadly lanceolate, 4–9 × 0.7–1.2 mm; pedicel 1–5 mm long. <bold><italic>Calyx</italic></bold> 1–1.6 cm, outside glandular-pubescent; posterior lobe lanceolate, ovate or subelliptic; anterior lobes connate to two-thirds of their length. lateral lobes linear-lanceolate. <bold><italic>Corolla</italic></bold> white with pink or purple spots, ca. 2.5 cm, outside pubescent; tube basal portion ca. 9 mm, throat ca. 1.5 cm; upper lip two-lobed; lower lip three-lobed. Stamens 4, included in throat; filaments 1–1.2 cm, glabrous; anther thecae 2.1–2.3 mm, pubescent at the apex and along sides, basal spur pointed; ovary apex pubescent; style ca. 2.5 cm. Capsule subellipsoid to obovoid, 1.2–1.6 cm, glabrous or only at apex pubescent, four-seeded. Seeds subcircular in outline.</p></tp:treatment-sec><tp:treatment-sec sec-type="distribution" id="SECID0EVBAG"><title>Distribution.</title><p>Myanmar, N Thailand, N Laos, N Vietnam, SW China (Yunnan), Malaysia. In Peninsular Malaysia, recorded from one specimen collected from the trail to Gunung Padang, Ulu Brang, Terengganu in 2010 (FRI 66129) (Map <xref ref-type="fig" rid="F1">1</xref>).</p></tp:treatment-sec><tp:treatment-sec sec-type="ecology" id="SECID0E6BAG"><title>Ecology.</title><p>In Peninsular Malaysia, found in a lowland dipterocarp forest at 473 m a.s.l., under a canopy near a small river. (Trail to Gunung Padang).</p></tp:treatment-sec><tp:treatment-sec sec-type="conservation status" id="SECID0EECAG"><title>Conservation status.</title><p>Critically Endangered B2 ab(ii). Following the IUCN Red List Categories and Criteria (<xref ref-type="bibr" rid="B8">IUCN 2019</xref>), this species is assessed as critically endangered at a national level in Peninsular Malaysia because it is currently known from only one specimen in one locality. It is certainly a very rare species. The forest area is lowland dipterocarp forest which was previously logged in the past and it is not a Totally Protected Area. Globally, its conservation status possibly lists it as least concern (<abbrev xmlns:xlink="http://www.w3.org/1999/xlink" xlink:title="least concern" id="ABBRID0EOCAG" xlink:type="simple">LC</abbrev>), by its wide range distribution.</p></tp:treatment-sec><tp:treatment-sec sec-type="Specimen examined" id="SECID0ESCAG"><title>Specimen examined.</title><p>Terengganu: Hulu Terengganu, Ulu Brang, Ummul-Nazrah et al. FRI 66129 (<abbrev xmlns:xlink="http://www.w3.org/1999/xlink" content-type="institution" xlink:title="Kepong Herbarium" id="ABBRID0EYCAG" xlink:type="simple">KEP</abbrev>).</p><fig id="F7" position="float" orientation="portrait"><object-id xmlns:xlink="http://www.w3.org/1999/xlink" content-type="doi" xlink:type="simple">10.3897/phytokeys.174.62023.figure6</object-id><object-id xmlns:xlink="http://www.w3.org/1999/xlink" content-type="arpha" xlink:type="simple">88F09675-9379-5870-847E-D5B27A99F6E7</object-id><label>Figure 6.</label><caption><p><italic><tp:taxon-name><tp:taxon-name-part taxon-name-part-type="genus" reg="Chroesthes">Chroesthes</tp:taxon-name-part> <tp:taxon-name-part taxon-name-part-type="species" reg="lanceolata">lanceolata</tp:taxon-name-part></tp:taxon-name></italic> (T. Anderson) B. Hansen collected from Gunung Padang, Terengganu. (FRI 66129).</p></caption><graphic xmlns:xlink="http://www.w3.org/1999/xlink" xlink:href="phytokeys-174-127-g007.jpg" position="float" orientation="portrait" xlink:type="simple" id="oo_519519.jpg"><uri content-type="original_file" xlink:type="simple">https://binary.pensoft.net/fig/519519</uri></graphic></fig></tp:treatment-sec><tp:treatment-sec><!--Section generated to contain objects referenced in tp:taxon-treatment.--><fig id="F1" position="float" orientation="portrait"><object-id xmlns:xlink="http://www.w3.org/1999/xlink" content-type="doi" xlink:type="simple">10.3897/phytokeys.174.62023.map1</object-id><object-id xmlns:xlink="http://www.w3.org/1999/xlink" content-type="arpha" xlink:type="simple">7F04BF27-8EB5-5580-B456-29B15B002E7A</object-id><label>Map 1.</label><caption><p>Distribution of <italic><tp:taxon-name><tp:taxon-name-part taxon-name-part-type="genus" reg="Chroesthes">Chroesthes</tp:taxon-name-part> <tp:taxon-name-part taxon-name-part-type="species" reg="faizaltahiriana">faizaltahiriana</tp:taxon-name-part></tp:taxon-name></italic> (▲) and <italic><tp:taxon-name><tp:taxon-name-part taxon-name-part-type="genus" reg="Chroesthes">C.</tp:taxon-name-part> <tp:taxon-name-part taxon-name-part-type="species" reg="lanceolata">lanceolata</tp:taxon-name-part></tp:taxon-name></italic> (■) in Peninsular Malaysia.</p></caption><graphic xmlns:xlink="http://www.w3.org/1999/xlink" xlink:href="phytokeys-174-127-g004.jpg" position="float" orientation="portrait" xlink:type="simple" id="oo_519516.jpg"><uri content-type="original_file" xlink:type="simple">https://binary.pensoft.net/fig/519516</uri></graphic></fig></tp:treatment-sec><ref-list><ref id="B8"><mixed-citation xmlns:xlink="http://www.w3.org/1999/xlink" xlink:type="simple"><institution xlink:type="simple">IUCN</institution> (<year>2019</year>) Guidelines for Using the IUCN Red List Categories and Criteria. Version 14. Prepared by Standards and Petitions Committee. <ext-link xlink:type="simple" ext-link-type="uri" xlink:href="http://www.iucnredlist.org/documents/RedListGuidelines.pdf">http://www.iucnredlist.org/documents/RedListGuidelines.pdf</ext-link></mixed-citation></ref></ref-list></tp:taxon-treatment>
