# Supplementary material for: Chroesthes (Acanthaceae) in Peninsular Malaysia, including a new species from Kelantan and a new record from Terengganu
Source: PhytoKeys. 2021 Mar 12;174:127–46. doi: 10.3897/phytokeys.174.62023 (PMC7979676; doi:10.3897/phytokeys.174.62023)
Supplement: XML Treatment for Chroesthes longifolia [file phytokeys.174.62023-treatment4.xml]

<!DOCTYPE tp:taxon-treatment
  PUBLIC "-//TaxonX//DTD Taxonomic Treatment Publishing DTD v0 20100105//EN" "tax-treatment-NSO.dtd">
<tp:taxon-treatment xmlns:tp="http://www.plazi.org/taxpub"><tp:treatment-meta><kwd-group><label>Taxon classification</label><kwd><named-content xmlns:xlink="http://www.w3.org/1999/xlink" content-type="kingdom">Plantae</named-content></kwd><kwd><named-content xmlns:xlink="http://www.w3.org/1999/xlink" content-type="order">Lamiales</named-content></kwd><kwd><named-content xmlns:xlink="http://www.w3.org/1999/xlink" content-type="family">Acanthaceae</named-content></kwd></kwd-group><mixed-citation publication-type="journal"><person-group><name><surname>Yunoh</surname><given-names>Siti-Munirah Mat</given-names></name></person-group><article-title><italic><tp:taxon-name><tp:taxon-name-part taxon-name-part-type="genus" reg="Chroesthes">Chroesthes</tp:taxon-name-part></tp:taxon-name></italic> (<tp:taxon-name><tp:taxon-name-part taxon-name-part-type="family">Acanthaceae</tp:taxon-name-part></tp:taxon-name>) in Peninsular Malaysia, including a new species from Kelantan and a new record from Terengganu</article-title><source>PhytoKeys</source><day>12</day><month>3</month><year>2021</year><volume>174</volume><fpage>127</fpage><lpage>146</lpage><pub-id pub-id-type="doi">10.3897/phytokeys.174.62023</pub-id></mixed-citation></tp:treatment-meta><tp:nomenclature><tp:taxon-name><object-id xmlns:xlink="http://www.w3.org/1999/xlink" content-type="arpha" xlink:type="simple">72AF757E-1E52-595F-B132-D6BEDAE46FE5</object-id>
            <tp:taxon-name-part taxon-name-part-type="genus" reg="Chroesthes">Chroesthes</tp:taxon-name-part>
            <tp:taxon-name-part taxon-name-part-type="species" reg="longifolia">longifolia</tp:taxon-name-part>
          </tp:taxon-name><tp:taxon-authority>(Wight) B. Hansen</tp:taxon-authority><xref ref-type="fig" rid="F9">Figs 7</xref><xref ref-type="fig" rid="F10">, 8</xref><tp:nomenclature-citation-list><tp:nomenclature-citation><tp:taxon-name>
                <tp:taxon-name-part taxon-name-part-type="genus" reg="Chroesthes">Chroesthes</tp:taxon-name-part> <tp:taxon-name-part taxon-name-part-type="species" reg="longifolia">longifolia</tp:taxon-name-part></tp:taxon-name><comment>(Wight) B. Hansen Nordic J. Bot. 3: 210. 1983. Basionym: <tp:taxon-name><tp:taxon-name-part taxon-name-part-type="genus" reg="Lepidagathis">Lepidagathis</tp:taxon-name-part> <tp:taxon-name-part taxon-name-part-type="species" reg="longifolia">longifolia</tp:taxon-name-part></tp:taxon-name> Wight, Icones Plantarum Indiae Orientalis 4 (4): 8–9, Pl: t.1564. 1850; Ridley, The Flora of the Malay Peninsula 2: 587. 1923. <italic>Type</italic>: Malaysia, Malacca, <italic>Griffith s.n.</italic> (lectotype K).</comment></tp:nomenclature-citation></tp:nomenclature-citation-list></tp:nomenclature><tp:treatment-sec sec-type="description" id="SECID0E4FAG"><title>Description.</title><p>Shrub 1–2.5 m high. <bold><italic>Stem</italic></bold> branches terete, glabrous. <bold><italic>Leaves</italic></bold> with petiole 0.5–2 cm long; lamina lanceolate, 16–24 × 3.4–8 cm, glabrous, lateral nerves up to 14 pairs, base attenuate, margin entire, apex acuminate. <bold><italic>Inflorescence</italic></bold> terminal raceme branching, up to 25 cm long; flowers secund, peduncles up to ca. 2.5 cm; one bract at each node being sterile, the other bract subtending one flower; bracts lanceolate, 15–20 × 4.5–6 mm, base obtuse, apex acuminate, glandular-pubescent, nerves conspicuous; bracteoles lanceolate, 10 × 3 mm, as bracts; pedicel very short. <bold><italic>Calyx</italic></bold> 1.6–1.8 cm long, posterior and anterior lobes elliptic-lanceolate, acuminate, conspicuously nerved, one posterior lobe, elliptic-lanceolate, 18 × 8–9 mm, 3–5 nerved/conspicuously nerved, apex acuminate; two anterior lobes, elliptic-lanceolate, 16 × 5–6 mm, 1-nerved/conspicuously nerved, apex acute; two lateral lobes, linear-lanceolate, 10–12 × 0.5 mm, one-nerved; all glandular-pubescent on both sides; lateral segments linear, one-nerved, glandular-pubescent on both sides; calyx greenish to purplish on the upper part or at the apex. <bold><italic>Corolla</italic></bold> bilabiate, dark purple-maroon (or claret), 2–3 cm long; outer surface dark purple, dark maroon, claret, sometimes turning white, glandular-pubescent outside; inner surface, dark purple, dark maroon, claret, sometimes whitish on nerves and base, glabrous; narrow part of tube 0.6 cm long, inflated part 1 cm; upper lip shortly emarginate, ca. 3–4 mm long, lower lip deeply trifid, ca. 5 mm long. Stamens 4, inserted at the base of the inflated part of the corolla; longer pair filament 1 cm, shorter pair filament 0.8 cm, filaments 0.8–1 cm long, glabrous, sometimes with glandular trichomes; anthers thecae ca. 1 mm long, glandular-pubescent along the back, bicalcarate at the base. Pistil whitish-green, stigma capitate; ovary glabrous; style ca. 1.4 cm long, pubescent. Capsule ca. 1.5 cm long, glabrous.</p><fig id="F9" position="float" orientation="portrait"><object-id xmlns:xlink="http://www.w3.org/1999/xlink" content-type="doi" xlink:type="simple">10.3897/phytokeys.174.62023.figure7</object-id><object-id xmlns:xlink="http://www.w3.org/1999/xlink" content-type="arpha" xlink:type="simple">5E2E216D-207C-56DF-A339-BC0760D56BCD</object-id><label>Figure 7.</label><caption><p><italic><tp:taxon-name><tp:taxon-name-part taxon-name-part-type="genus" reg="Chroesthes">Chroesthes</tp:taxon-name-part> <tp:taxon-name-part taxon-name-part-type="species" reg="longifolia">longifolia</tp:taxon-name-part></tp:taxon-name></italic> (Wight) B. Hansen. The drawing from the original protologue. Source: Icon. Pl. Ind. Orient. 4 (1850) t. 1564.</p></caption><graphic xmlns:xlink="http://www.w3.org/1999/xlink" xlink:href="phytokeys-174-127-g008.jpg" position="float" orientation="portrait" xlink:type="simple" id="oo_519520.jpg"><uri content-type="original_file" xlink:type="simple">https://binary.pensoft.net/fig/519520</uri></graphic></fig></tp:treatment-sec><tp:treatment-sec sec-type="distribution" id="SECID0EKHAG"><title>Distribution.</title><p>Malaysia. Endemic to Peninsular Malaysia: Kedah, Perak, Kelantan, Terengganu, Pahang, Selangor, Negeri Sembilan, Melaka and Johor (Map <xref ref-type="fig" rid="F8">2</xref>).</p><fig id="F8" position="float" orientation="portrait"><object-id xmlns:xlink="http://www.w3.org/1999/xlink" content-type="doi" xlink:type="simple">10.3897/phytokeys.174.62023.map2</object-id><object-id xmlns:xlink="http://www.w3.org/1999/xlink" content-type="arpha" xlink:type="simple">D7305A47-1355-5D38-BD8C-7C29A773FD9D</object-id><label>Map 2.</label><caption><p>Distribution of <italic><tp:taxon-name><tp:taxon-name-part taxon-name-part-type="genus" reg="Chroesthes">Chroesthes</tp:taxon-name-part> <tp:taxon-name-part taxon-name-part-type="species" reg="longifolia">longifolia</tp:taxon-name-part></tp:taxon-name></italic> (●) in Peninsular Malaysia.</p></caption><graphic xmlns:xlink="http://www.w3.org/1999/xlink" xlink:href="phytokeys-174-127-g009.jpg" position="float" orientation="portrait" xlink:type="simple" id="oo_519521.jpg"><uri content-type="original_file" xlink:type="simple">https://binary.pensoft.net/fig/519521</uri></graphic></fig></tp:treatment-sec><tp:treatment-sec sec-type="ecology" id="SECID0EMIAG"><title>Ecology.</title><p>In primary lowland forest up to upper hill dipterocarp forest at 60 to 700 m a.s.l. Sometimes also found in logged and disturbed forests.</p></tp:treatment-sec><tp:treatment-sec sec-type="conservation status" id="SECID0ERIAG"><title>Conservation status.</title><p>Least concern (<abbrev xmlns:xlink="http://www.w3.org/1999/xlink" xlink:title="least concern" id="ABBRID0EXIAG" xlink:type="simple">LC</abbrev>). This is a widespread species throughout Peninsular Malaysia. However, many old collections are from places that have already changed its habitat. Development of these areas has led to population declines. However, its occurrence still has a wide range of distribution and many are still in totally protected areas.</p></tp:treatment-sec><tp:treatment-sec sec-type="material" id="SECID0E2IAG"><title>Specimens examined.</title><p><bold>Peninsular Malaysia. Johor</bold>: Batu Pahat: 6 November 1892, <italic>Lake HW</italic> s.n. (<named-content xmlns:xlink="http://www.w3.org/1999/xlink" content-type="dwc:institutional_code" xlink:type="simple">SING</named-content>); <italic>Ibid.</italic>, November 1900, <italic>Ridley HN</italic> 11127 (<named-content xmlns:xlink="http://www.w3.org/1999/xlink" content-type="dwc:institutional_code" xlink:type="simple">SING</named-content>); Johor Bahru: Sedenak, August 1908, <italic>Ridley HN</italic> 13496 (<named-content xmlns:xlink="http://www.w3.org/1999/xlink" content-type="dwc:institutional_code" xlink:type="simple">SING</named-content>); Kluang: 16 November 1922, <italic>Holttum RE</italic> SFN9268 (<named-content xmlns:xlink="http://www.w3.org/1999/xlink" content-type="dwc:institutional_code" xlink:type="simple">SING</named-content>); Kluang <abbrev xmlns:xlink="http://www.w3.org/1999/xlink" xlink:title="Berangkat Forest Reserve" id="ABBRID0ENKAG" xlink:type="simple">FR</abbrev>, 28 August 1950, <italic>Sinclair J</italic> SFN38950 (<named-content xmlns:xlink="http://www.w3.org/1999/xlink" content-type="dwc:institutional_code" xlink:type="simple">SING</named-content>); Kota Tinggi: Gn. Panti, 23 June 1963, <italic>Burkill HM</italic> HMB 3178 (<named-content xmlns:xlink="http://www.w3.org/1999/xlink" content-type="dwc:institutional_code" xlink:type="simple">SING</named-content>); Mawai, 9 September 1934, <italic>Corner EJH</italic> s.n. (<named-content xmlns:xlink="http://www.w3.org/1999/xlink" content-type="dwc:institutional_code" xlink:type="simple">SING</named-content>); Mawai Rd., 24 January 1961, <italic>Sinclair J</italic> 10563 (<named-content xmlns:xlink="http://www.w3.org/1999/xlink" content-type="dwc:institutional_code" xlink:type="simple">SING</named-content>); Sg. Linggiu, 26 July 1991, <italic>Tay EP</italic> 91-0052 (<named-content xmlns:xlink="http://www.w3.org/1999/xlink" content-type="dwc:institutional_code" xlink:type="simple">SING</named-content>); Sg. Linggiu, 26 July 1991, <italic>Tay EP</italic> 91-52 (<abbrev xmlns:xlink="http://www.w3.org/1999/xlink" content-type="institution" xlink:title="Kepong Herbarium" id="ABBRID0EFMAG" xlink:type="simple">KEP</abbrev>); Muar: Bkt. Keyara, 1902, <italic>Fox W</italic> 11283 (<named-content xmlns:xlink="http://www.w3.org/1999/xlink" content-type="dwc:institutional_code" xlink:type="simple">SING</named-content>); Gn. Ledang, June 1892, <italic>Ridley HN</italic> s.n. (<named-content xmlns:xlink="http://www.w3.org/1999/xlink" content-type="dwc:institutional_code" xlink:type="simple">SING</named-content>); <italic>Ibid</italic>., Muar, April 1901, <italic>Curtis C</italic> s.n. (<named-content xmlns:xlink="http://www.w3.org/1999/xlink" content-type="dwc:institutional_code" xlink:type="simple">SING</named-content>); Segamat: Sg. Juasseh, 28 June 1970, <italic>Samsuri A</italic> SA304 (<named-content xmlns:xlink="http://www.w3.org/1999/xlink" content-type="dwc:institutional_code" xlink:type="simple">SING</named-content>); <bold>Kedah</bold>: Langkawi, Gn. Machinchang <abbrev xmlns:xlink="http://www.w3.org/1999/xlink" xlink:title="Berangkat Forest Reserve" id="ABBRID0EWNAG" xlink:type="simple">FR</abbrev>, 17 March 1969, <italic>Chan YC</italic> FRI11209 (<named-content xmlns:xlink="http://www.w3.org/1999/xlink" content-type="dwc:institutional_code" xlink:type="simple">SING</named-content>); <bold>Kelantan</bold>: Gua Musang, 14 July 1935, <italic>Henderson MR</italic> SFN29657 (<abbrev xmlns:xlink="http://www.w3.org/1999/xlink" content-type="institution" xlink:title="Kepong Herbarium" id="ABBRID0EIOAG" xlink:type="simple">KEP</abbrev>,<named-content xmlns:xlink="http://www.w3.org/1999/xlink" content-type="dwc:institutional_code" xlink:type="simple">SING</named-content>); Gua Musang: Relai <abbrev xmlns:xlink="http://www.w3.org/1999/xlink" xlink:title="Berangkat Forest Reserve" id="ABBRID0EVOAG" xlink:type="simple">FR</abbrev>, 1 September 1992, <italic>Hamid</italic> H2 (<abbrev xmlns:xlink="http://www.w3.org/1999/xlink" content-type="institution" xlink:title="Kepong Herbarium" id="ABBRID0E2OAG" xlink:type="simple">KEP</abbrev>); Kuala Krai: Gn. Stong, 5 March 1924, <italic>Mhd Nur</italic> SFN12180 (<named-content xmlns:xlink="http://www.w3.org/1999/xlink" content-type="dwc:institutional_code" xlink:type="simple">SING</named-content>); Stong <abbrev xmlns:xlink="http://www.w3.org/1999/xlink" xlink:title="Berangkat Forest Reserve" id="ABBRID0EKPAG" xlink:type="simple">FR</abbrev>, 31 March 2009, <italic>Rosdi M</italic> FRI66253 (<abbrev xmlns:xlink="http://www.w3.org/1999/xlink" content-type="institution" xlink:title="Kepong Herbarium" id="ABBRID0EQPAG" xlink:type="simple">KEP</abbrev><named-content xmlns:xlink="http://www.w3.org/1999/xlink" content-type="dwc:institutional_code" xlink:type="simple">SING</named-content>); Stong Tengah <abbrev xmlns:xlink="http://www.w3.org/1999/xlink" xlink:title="Berangkat Forest Reserve" id="ABBRID0E4PAG" xlink:type="simple">FR</abbrev>, 6 February 2007, <italic>Chew MY</italic> FRI53481 (<abbrev xmlns:xlink="http://www.w3.org/1999/xlink" content-type="institution" xlink:title="Kepong Herbarium" id="ABBRID0EDQAG" xlink:type="simple">KEP</abbrev>); Kuala Lumpur, February 1890, <italic>Curtis C</italic> 2362 (<named-content xmlns:xlink="http://www.w3.org/1999/xlink" content-type="dwc:institutional_code" xlink:type="simple">SING</named-content>); <bold>Melaka</bold>: Jasin: Air Panas, 5 September 1886, <italic>Watchman under Derry</italic> 667 (<named-content xmlns:xlink="http://www.w3.org/1999/xlink" content-type="dwc:institutional_code" xlink:type="simple">SING</named-content>); Air Panas, November 1893, <italic>Goodenough JS</italic> 1690 (<named-content xmlns:xlink="http://www.w3.org/1999/xlink" content-type="dwc:institutional_code" xlink:type="simple">SING</named-content>); Chabau, 22 September 1885, <italic>Alvins MV</italic> 2256 (<named-content xmlns:xlink="http://www.w3.org/1999/xlink" content-type="dwc:institutional_code" xlink:type="simple">SING</named-content>); Merlimau, June 1889, <italic>Derry R</italic> 221 (<named-content xmlns:xlink="http://www.w3.org/1999/xlink" content-type="dwc:institutional_code" xlink:type="simple">SING</named-content>); <bold>Negeri Sembilan</bold>: Jelebu: Pasoh <abbrev xmlns:xlink="http://www.w3.org/1999/xlink" xlink:title="Berangkat Forest Reserve" id="ABBRID0E5RAG" xlink:type="simple">FR</abbrev>, 3 June 1987, <italic>LaFrankie JV</italic> LJV2276 (<abbrev xmlns:xlink="http://www.w3.org/1999/xlink" content-type="institution" xlink:title="Kepong Herbarium" id="ABBRID0EESAG" xlink:type="simple">KEP</abbrev>); <italic>Ibid</italic>., 4 July 1982 <italic>Kiew R</italic> RK1186 (<abbrev xmlns:xlink="http://www.w3.org/1999/xlink" content-type="institution" xlink:title="Kepong Herbarium" id="ABBRID0ENSAG" xlink:type="simple">KEP</abbrev>); <italic>Ibid</italic>., 30 August 2010, <italic>Yao TL</italic> FRI65469 (<abbrev xmlns:xlink="http://www.w3.org/1999/xlink" content-type="institution" xlink:title="Kepong Herbarium" id="ABBRID0EWSAG" xlink:type="simple">KEP</abbrev>); Kuala Pilah: Angsi <abbrev xmlns:xlink="http://www.w3.org/1999/xlink" xlink:title="Berangkat Forest Reserve" id="ABBRID0E2SAG" xlink:type="simple">FR</abbrev>, Gn. Angsi, 10 December 1930, <italic>Syed A</italic> FMS23764 (<abbrev xmlns:xlink="http://www.w3.org/1999/xlink" content-type="institution" xlink:title="Kepong Herbarium" id="ABBRID0EBTAG" xlink:type="simple">KEP</abbrev>, <named-content xmlns:xlink="http://www.w3.org/1999/xlink" content-type="dwc:institutional_code" xlink:type="simple">SING</named-content>); Senaling, 24 June 1930, <italic>Corner EJH</italic> s.n. (<named-content xmlns:xlink="http://www.w3.org/1999/xlink" content-type="dwc:institutional_code" xlink:type="simple">SING</named-content>); Senaling Inas,18 November 1929, <italic>Symington CF</italic> FMS 21356 (<abbrev xmlns:xlink="http://www.w3.org/1999/xlink" content-type="institution" xlink:title="Kepong Herbarium" id="ABBRID0E1TAG" xlink:type="simple">KEP</abbrev>, <named-content xmlns:xlink="http://www.w3.org/1999/xlink" content-type="dwc:institutional_code" xlink:type="simple">SING</named-content>); Senaling Inas <abbrev xmlns:xlink="http://www.w3.org/1999/xlink" xlink:title="Berangkat Forest Reserve" id="ABBRID0EHUAG" xlink:type="simple">FR</abbrev>, 28 November 1922, <italic>Holttum RE</italic> 9788 (<named-content xmlns:xlink="http://www.w3.org/1999/xlink" content-type="dwc:institutional_code" xlink:type="simple">SING</named-content>); Rembau: Perhentian Tinggi, December 1898, <italic>Ridley HN</italic> s.n. (<named-content xmlns:xlink="http://www.w3.org/1999/xlink" content-type="dwc:institutional_code" xlink:type="simple">SING</named-content>); <bold>Pahang</bold>: Bentong: Clough <abbrev xmlns:xlink="http://www.w3.org/1999/xlink" xlink:title="Berangkat Forest Reserve" id="ABBRID0EBVAG" xlink:type="simple">FR</abbrev>, Cpt. 37, 16 July 1958, <italic>Kochummen KM</italic> KEP78709 (<abbrev xmlns:xlink="http://www.w3.org/1999/xlink" content-type="institution" xlink:title="Kepong Herbarium" id="ABBRID0EHVAG" xlink:type="simple">KEP</abbrev>); Bentung, Karak <abbrev xmlns:xlink="http://www.w3.org/1999/xlink" xlink:title="Berangkat Forest Reserve" id="ABBRID0EMVAG" xlink:type="simple">FR</abbrev>, 14 July 1924, Best, GA, SFN13899 (<named-content xmlns:xlink="http://www.w3.org/1999/xlink" content-type="dwc:institutional_code" xlink:type="simple">SING</named-content>); Jerantut: Gn. Aais <abbrev xmlns:xlink="http://www.w3.org/1999/xlink" xlink:title="Berangkat Forest Reserve" id="ABBRID0EYVAG" xlink:type="simple">FR</abbrev>, 5 July 2004, <italic>Sam YY</italic> FRI49062 (<abbrev xmlns:xlink="http://www.w3.org/1999/xlink" content-type="institution" xlink:title="Kepong Herbarium" id="ABBRID0E5VAG" xlink:type="simple">KEP</abbrev>); <italic>Ibid</italic>., 6 July 2004, <italic>Chua LSL</italic> FRI46691 (<abbrev xmlns:xlink="http://www.w3.org/1999/xlink" content-type="institution" xlink:title="Kepong Herbarium" id="ABBRID0EHWAG" xlink:type="simple">KEP</abbrev>); Kota Gelanggi, August 1891, <italic>Ridley HN</italic> 2174 (<named-content xmlns:xlink="http://www.w3.org/1999/xlink" content-type="dwc:institutional_code" xlink:type="simple">SING</named-content>); P. Tawar, July 1891, <italic>Ridley HN</italic> s.n. (<named-content xmlns:xlink="http://www.w3.org/1999/xlink" content-type="dwc:institutional_code" xlink:type="simple">SING</named-content>); Taman Negara Gn. Tahan, 31 July 1996, <italic>Kiew R</italic> RK3978 (<abbrev xmlns:xlink="http://www.w3.org/1999/xlink" content-type="institution" xlink:title="Kepong Herbarium" id="ABBRID0ECXAG" xlink:type="simple">KEP</abbrev>); Taman Negara, Sg. Riul, 12 July 1970, <italic>Everett B</italic> FRI14436 (<abbrev xmlns:xlink="http://www.w3.org/1999/xlink" content-type="institution" xlink:title="Kepong Herbarium" id="ABBRID0EJXAG" xlink:type="simple">KEP</abbrev>); Taman Negara Ulu Sat Tg. Petir, 12 July 1970, <italic>Whitmore TC</italic> FRI15267 (<abbrev xmlns:xlink="http://www.w3.org/1999/xlink" content-type="institution" xlink:title="Kepong Herbarium" id="ABBRID0EQXAG" xlink:type="simple">KEP</abbrev>); Taman Negara Kuala Keniam, 7 September 2020, <italic>Siti Munirah MY</italic> FRI94881 (<abbrev xmlns:xlink="http://www.w3.org/1999/xlink" content-type="institution" xlink:title="Kepong Herbarium" id="ABBRID0EXXAG" xlink:type="simple">KEP</abbrev>); Lipis: Chegar Perah,14 October 1927, <italic>Henderson MR</italic> SFN19364 (<named-content xmlns:xlink="http://www.w3.org/1999/xlink" content-type="dwc:institutional_code" xlink:type="simple">SING</named-content>); Maran: Jengka <abbrev xmlns:xlink="http://www.w3.org/1999/xlink" xlink:title="Berangkat Forest Reserve" id="ABBRID0EGYAG" xlink:type="simple">FR</abbrev>, 10 April 2001, <italic>Sam YY</italic> FRI 46518 (<abbrev xmlns:xlink="http://www.w3.org/1999/xlink" content-type="institution" xlink:title="Kepong Herbarium" id="ABBRID0EMYAG" xlink:type="simple">KEP</abbrev>); Temerloh: Gn. Benom, 14 June 1968, <italic>Teo LE</italic> 2714 (<named-content xmlns:xlink="http://www.w3.org/1999/xlink" content-type="dwc:institutional_code" xlink:type="simple">SING</named-content>); Temerluh: Fort Iskandar, 2 March 1950, <italic>Woods MC</italic> KL1720 (<named-content xmlns:xlink="http://www.w3.org/1999/xlink" content-type="dwc:institutional_code" xlink:type="simple">SING</named-content>); <italic>Ibid</italic>., 2 March 1959, <italic>Woods MC</italic> KL1720 (<abbrev xmlns:xlink="http://www.w3.org/1999/xlink" content-type="institution" xlink:title="Kepong Herbarium" id="ABBRID0EJZAG" xlink:type="simple">KEP</abbrev>); Gn. Senyum, 30 July 1928, <italic>Henderson MR</italic> s.n. (<named-content xmlns:xlink="http://www.w3.org/1999/xlink" content-type="dwc:institutional_code" xlink:type="simple">SING</named-content>); Kemasul <abbrev xmlns:xlink="http://www.w3.org/1999/xlink" xlink:title="Berangkat Forest Reserve" id="ABBRID0EYZAG" xlink:type="simple">FR</abbrev>, 16 September 2006, <italic>Hamid</italic> FMS10598 (<abbrev xmlns:xlink="http://www.w3.org/1999/xlink" content-type="institution" xlink:title="Kepong Herbarium" id="ABBRID0E5ZAG" xlink:type="simple">KEP</abbrev>); Krau WR, 10 November 1999, <italic>Damahuri S</italic> FRI45314 (<abbrev xmlns:xlink="http://www.w3.org/1999/xlink" content-type="institution" xlink:title="Kepong Herbarium" id="ABBRID0EF1AG" xlink:type="simple">KEP</abbrev>); Krau WR 12 July 2007, <italic>Mohd Hairul MA</italic> FRI58921 (<abbrev xmlns:xlink="http://www.w3.org/1999/xlink" content-type="institution" xlink:title="Kepong Herbarium" id="ABBRID0EM1AG" xlink:type="simple">KEP</abbrev>); <bold>Perak</bold>: Hulu Perak: Belum <abbrev xmlns:xlink="http://www.w3.org/1999/xlink" xlink:title="Berangkat Forest Reserve" id="ABBRID0ET1AG" xlink:type="simple">FR</abbrev>, 30 December 1993, <italic>Davison GWH</italic> UPM 6077 (<abbrev xmlns:xlink="http://www.w3.org/1999/xlink" content-type="institution" xlink:title="Kepong Herbarium" id="ABBRID0EZ1AG" xlink:type="simple">KEP</abbrev>); <bold>Selangor</bold>: Gombak: Bkt. Lagong <abbrev xmlns:xlink="http://www.w3.org/1999/xlink" xlink:title="Berangkat Forest Reserve" id="ABBRID0EA2AG" xlink:type="simple">FR</abbrev>, 5 May 1976, <italic>Chan YC</italic> FRI23956 (<abbrev xmlns:xlink="http://www.w3.org/1999/xlink" content-type="institution" xlink:title="Kepong Herbarium" id="ABBRID0EG2AG" xlink:type="simple">KEP</abbrev>, <named-content xmlns:xlink="http://www.w3.org/1999/xlink" content-type="dwc:institutional_code" xlink:type="simple">SING</named-content>); <italic>Ibid</italic>., 11 November 1959, <italic>Kochummen KM</italic> KEP94047 (<abbrev xmlns:xlink="http://www.w3.org/1999/xlink" content-type="institution" xlink:title="Kepong Herbarium" id="ABBRID0EX2AG" xlink:type="simple">KEP</abbrev>, <named-content xmlns:xlink="http://www.w3.org/1999/xlink" content-type="dwc:institutional_code" xlink:type="simple">SING</named-content>); Kanching <abbrev xmlns:xlink="http://www.w3.org/1999/xlink" xlink:title="Berangkat Forest Reserve" id="ABBRID0EE3AG" xlink:type="simple">FR</abbrev>, 17 September 1925, <italic>Strugnell EJ</italic> FMS10508 (<abbrev xmlns:xlink="http://www.w3.org/1999/xlink" content-type="institution" xlink:title="Kepong Herbarium" id="ABBRID0EK3AG" xlink:type="simple">KEP</abbrev>); Kepong, 27 May 1970, <italic>Teo LE</italic> 2862 (<named-content xmlns:xlink="http://www.w3.org/1999/xlink" content-type="dwc:institutional_code" xlink:type="simple">SING</named-content>); Ulu Gombak, 4 July 1918, <italic>Sanger-Davies AE</italic> FMS2376 (<abbrev xmlns:xlink="http://www.w3.org/1999/xlink" content-type="institution" xlink:title="Kepong Herbarium" id="ABBRID0E23AG" xlink:type="simple">KEP</abbrev>, <named-content xmlns:xlink="http://www.w3.org/1999/xlink" content-type="dwc:institutional_code" xlink:type="simple">SING</named-content>); Hulu Langat: Bkt. Batu Balai, 1 August 1959, <italic>Gadoh U</italic> KL1630 (<abbrev xmlns:xlink="http://www.w3.org/1999/xlink" content-type="institution" xlink:title="Kepong Herbarium" id="ABBRID0EK4AG" xlink:type="simple">KEP</abbrev>); Bkt. Enggang, 3 April 1930, <italic>Symington CF</italic> FMS 24134 (<named-content xmlns:xlink="http://www.w3.org/1999/xlink" content-type="dwc:institutional_code" xlink:type="simple">SING</named-content>); Bkt. Tangkol, 1 October 1959, <italic>Gadoh U</italic> KL1810 (<abbrev xmlns:xlink="http://www.w3.org/1999/xlink" content-type="institution" xlink:title="Kepong Herbarium" id="ABBRID0E24AG" xlink:type="simple">KEP</abbrev>); Bkt. Tangkol, 25 July 1959 <italic>Gadoh U</italic> KL1621 (<abbrev xmlns:xlink="http://www.w3.org/1999/xlink" content-type="institution" xlink:title="Kepong Herbarium" id="ABBRID0EC5AG" xlink:type="simple">KEP</abbrev>); Ulu Langat, 7 June 1979, <italic>Rajoo</italic> SA237 (<abbrev xmlns:xlink="http://www.w3.org/1999/xlink" content-type="institution" xlink:title="Kepong Herbarium" id="ABBRID0EJ5AG" xlink:type="simple">KEP</abbrev>); Hulu Selangor: Gading Forest Reserve, 19 July 1969, <italic>Chan YC</italic> FRI11235 (<abbrev xmlns:xlink="http://www.w3.org/1999/xlink" content-type="institution" xlink:title="Kepong Herbarium" id="ABBRID0EQ5AG" xlink:type="simple">KEP</abbrev>); Klang, Klang Water Catchment Forest, 12 March 1922, <italic>Burkill IH</italic> SFN6849 (<named-content xmlns:xlink="http://www.w3.org/1999/xlink" content-type="dwc:institutional_code" xlink:type="simple">SING</named-content>); Petaling: Air Hitam Forest Reserve, 12 September 1985, <italic>Kiew R</italic> RK2065 (<abbrev xmlns:xlink="http://www.w3.org/1999/xlink" content-type="institution" xlink:title="Kepong Herbarium" id="ABBRID0EB6AG" xlink:type="simple">KEP</abbrev>); Petaling Rd., 21 June 1889, <italic>Ridley HN</italic> s.n. (<named-content xmlns:xlink="http://www.w3.org/1999/xlink" content-type="dwc:institutional_code" xlink:type="simple">SING</named-content>); Sungai Buloh Forest Reserve, 7 October 1926, <italic>Strugnell EJ</italic> 12495 (<abbrev xmlns:xlink="http://www.w3.org/1999/xlink" content-type="institution" xlink:title="Kepong Herbarium" id="ABBRID0ES6AG" xlink:type="simple">KEP</abbrev>); Sungai Buloh Forest Reserve, 13 August 1923, <italic>Hamid</italic> FMS 8888 (<abbrev xmlns:xlink="http://www.w3.org/1999/xlink" content-type="institution" xlink:title="Kepong Herbarium" id="ABBRID0EZ6AG" xlink:type="simple">KEP</abbrev>); Labu River, <italic>Ridley HN</italic> s.n. (<named-content xmlns:xlink="http://www.w3.org/1999/xlink" content-type="dwc:institutional_code" xlink:type="simple">SING</named-content>); Sungai Buloh, 12 December 1923, <italic>Mhd Nur</italic> SFN11886 (<named-content xmlns:xlink="http://www.w3.org/1999/xlink" content-type="dwc:institutional_code" xlink:type="simple">SING</named-content>); Sungai Buloh, 23 November 1956, <italic>Burkill HM</italic> HMB (<named-content xmlns:xlink="http://www.w3.org/1999/xlink" content-type="dwc:institutional_code" xlink:type="simple">SING</named-content>); <bold>Terengganu</bold>: Dungun: Bukit Bauk, 25 January 1994, <italic>Kiew R</italic> RK3793 (<abbrev xmlns:xlink="http://www.w3.org/1999/xlink" content-type="institution" xlink:title="Kepong Herbarium" id="ABBRID0EABBG" xlink:type="simple">KEP</abbrev>); Hulu Terengganu: Sg. Petuang, 26 March 1974, <italic>Ng FSP</italic> FRI22026 (<abbrev xmlns:xlink="http://www.w3.org/1999/xlink" content-type="institution" xlink:title="Kepong Herbarium" id="ABBRID0EHBBG" xlink:type="simple">KEP</abbrev>); Tasik Kenyir, 3 August 2007, <italic>Kamarul Hisham M</italic> FRI52138 (<abbrev xmlns:xlink="http://www.w3.org/1999/xlink" content-type="institution" xlink:title="Kepong Herbarium" id="ABBRID0EOBBG" xlink:type="simple">KEP</abbrev>, <named-content xmlns:xlink="http://www.w3.org/1999/xlink" content-type="dwc:institutional_code" xlink:type="simple">SING</named-content>); Tasik Kenyir, 3 August 2007 <italic>Julius A</italic> FRI56144 (<abbrev xmlns:xlink="http://www.w3.org/1999/xlink" content-type="institution" xlink:title="Kepong Herbarium" id="ABBRID0E4BBG" xlink:type="simple">KEP</abbrev>); Tembat Forest Rerserve, 6 April 2009, <italic>Rosdi M</italic> FRI66281 (<abbrev xmlns:xlink="http://www.w3.org/1999/xlink" content-type="institution" xlink:title="Kepong Herbarium" id="ABBRID0EECBG" xlink:type="simple">KEP</abbrev>); Tembat Forest Reserve, 3 April 2009, <italic>Siti Munirah MY</italic> FRI67889 (<abbrev xmlns:xlink="http://www.w3.org/1999/xlink" content-type="institution" xlink:title="Kepong Herbarium" id="ABBRID0ELCBG" xlink:type="simple">KEP</abbrev>); Setiu: Ulu Setiu Forest Reserve, 7 March 2002, <italic>Saw LG</italic> FRI44390 (<abbrev xmlns:xlink="http://www.w3.org/1999/xlink" content-type="institution" xlink:title="Kepong Herbarium" id="ABBRID0ESCBG" xlink:type="simple">KEP</abbrev>); Nerus Forest Reserve, Gunung Sarut, 24 June 2019, <italic>Imin K</italic> FRI 94046 (<abbrev xmlns:xlink="http://www.w3.org/1999/xlink" content-type="institution" xlink:title="Kepong Herbarium" id="ABBRID0EZCBG" xlink:type="simple">KEP</abbrev>).</p></tp:treatment-sec><tp:treatment-sec sec-type="notes" id="SECID0E5CBG"><title>Notes.</title><p><xref ref-type="bibr" rid="B13">Ridley (1923)</xref> mentioned <italic><tp:taxon-name><tp:taxon-name-part taxon-name-part-type="genus" reg="Chroesthes">Chroesthes</tp:taxon-name-part> <tp:taxon-name-part taxon-name-part-type="species" reg="macrantha">macrantha</tp:taxon-name-part></tp:taxon-name></italic> as present in Peninsular Malaysia based on Wray 3385 from Perak and that it is similar to <italic><tp:taxon-name><tp:taxon-name-part taxon-name-part-type="genus" reg="Chroesthes">C.</tp:taxon-name-part> <tp:taxon-name-part taxon-name-part-type="species" reg="longifolia">longifolia</tp:taxon-name-part></tp:taxon-name></italic>. <xref ref-type="bibr" rid="B6">Hansen (1983)</xref> suggested that <italic><tp:taxon-name><tp:taxon-name-part taxon-name-part-type="genus" reg="Chroesthes">C.</tp:taxon-name-part> <tp:taxon-name-part taxon-name-part-type="species" reg="macrantha">macrantha</tp:taxon-name-part></tp:taxon-name></italic> was probably a form of <italic><tp:taxon-name><tp:taxon-name-part taxon-name-part-type="genus" reg="Chroesthes">C.</tp:taxon-name-part> <tp:taxon-name-part taxon-name-part-type="species" reg="longifolia">longifolia</tp:taxon-name-part></tp:taxon-name></italic>, but he had not observed Wray 3385, so was not able to clarify its status. Efforts to search for this specimen have also been unsuccessful. To date, the status of this taxon is uncertain. Besides, this name also appears not to have been validly published.</p><fig id="F10" position="float" orientation="portrait"><object-id xmlns:xlink="http://www.w3.org/1999/xlink" content-type="doi" xlink:type="simple">10.3897/phytokeys.174.62023.figure8</object-id><object-id xmlns:xlink="http://www.w3.org/1999/xlink" content-type="arpha" xlink:type="simple">F6EC31CC-4B4F-5B5B-BF79-7A12D256C9DE</object-id><label>Figure 8.</label><caption><p><italic><tp:taxon-name><tp:taxon-name-part taxon-name-part-type="genus" reg="Chroesthes">Chroesthes</tp:taxon-name-part> <tp:taxon-name-part taxon-name-part-type="species" reg="longifolia">longifolia</tp:taxon-name-part></tp:taxon-name></italic> (Wight) B. Hansen, collected from Taman Negara, Pahang (Kuala Keniam) <bold>A</bold> habit <bold>B–D</bold> inflorescence <bold>B</bold> front view <bold>C</bold> side view <bold>D</bold> back view <bold>E</bold> bract <bold>F–I</bold> flower with bracteoles and calyx <bold>F</bold> from the top view <bold>G</bold> lower view <bold>H–I</bold> side view <bold>J</bold> corolla (inner view) showing the stamens and pistil <bold>K</bold> corolla lips (flower from front view) showing anthers (All photos by Siti-Munirah MY).</p></caption><graphic xmlns:xlink="http://www.w3.org/1999/xlink" xlink:href="phytokeys-174-127-g010.jpg" position="float" orientation="portrait" xlink:type="simple" id="oo_519522.jpg"><uri content-type="original_file" xlink:type="simple">https://binary.pensoft.net/fig/519522</uri></graphic></fig></tp:treatment-sec><ref-list><ref id="B13"><mixed-citation xmlns:xlink="http://www.w3.org/1999/xlink" xlink:type="simple"><person-group><name name-style="western"><surname>Ridley</surname><given-names>HN</given-names></name></person-group> (<year>1923</year>) <article-title><tp:taxon-name><tp:taxon-name-part taxon-name-part-type="family">Acanthaceae</tp:taxon-name-part></tp:taxon-name>.</article-title><source>The flora of the Malay Peninsula</source><volume>2</volume>: <fpage>554</fpage>–<lpage>610</lpage>. <ext-link xlink:type="simple" ext-link-type="doi" xlink:href="10.2307/4115416">https://doi.org/10.2307/4115416</ext-link></mixed-citation></ref><ref id="B6"><mixed-citation xmlns:xlink="http://www.w3.org/1999/xlink" xlink:type="simple"><person-group><name name-style="western"><surname>Hansen</surname><given-names>B</given-names></name></person-group> (<year>1983</year>) <article-title>Notes on the genus <italic><tp:taxon-name><tp:taxon-name-part taxon-name-part-type="genus">Chroesthes</tp:taxon-name-part></tp:taxon-name></italic> (<tp:taxon-name><tp:taxon-name-part taxon-name-part-type="family">Acanthaceae</tp:taxon-name-part></tp:taxon-name>).</article-title><source>Nordic Journal of Botany</source><volume>3</volume>(<issue>2</issue>): <fpage>207</fpage>–<lpage>211</lpage>. <ext-link xlink:type="simple" ext-link-type="doi" xlink:href="10.1111/j.1756-1051.1983.tb01067.x">https://doi.org/10.1111/j.1756-1051.1983.tb01067.x</ext-link></mixed-citation></ref></ref-list></tp:taxon-treatment>
